# Supplementary material for: Gene Expression Analysis Identifies Novel Targets for Cervical Cancer Therapy
Source: Front Immunol. 2018 Sep 19;9:2102. doi: 10.3389/fimmu.2018.02102 (PMC6156434; doi:10.3389/fimmu.2018.02102)
Supplement: Supplementary file 1 [file Table_1.XLS]

## Sheet: Supplementary Table 1 Immune Pa
Gene	p-value (Kaplan-Meier analysis, PFS)
CD58	0.000171
TXK	0.000307
C2	0.000474
MPPED1	0.00105
PSEN1	0.00176
FCER1A	0.00214
MAP3K5	0.00274
BIRC5	0.00427
ITGA2	0.00541
ITCH	0.00589
KLRK1	0.00605
UBC	0.00605
CCL15	0.0104
ITGA6	0.0105
TOLLIP	0.0116
PMCH	0.0134
C4B	0.0136
SMAD3	0.0162
TNFRSF10B	0.0163
CD207	0.0164
CD1A	0.0173
CD9	0.021
BID	0.0216
SBNO2	0.022
DEFB1	0.0222
HLA-DQA1	0.0234
HLA-DMB	0.025
CTSH	0.0252
IL15	0.0276
ETS1	0.0291
SERPINB2	0.0324
CXCL16	0.0325
GTF3C1	0.0355
CCL25	0.0359
CTLA4	0.0359
ELANE	0.0385
CD1E	0.0389
TNFRSF13B	0.0393
CTCFL	0.0398
NFATC2	0.041
BATF	0.0423
TP53	0.0431
CD34	0.0432
IFI27	0.0437
TNFRSF1A	0.0444
LRP1	0.0451
KIR_Inhibiting_Subgroup_2	0.0464
EOMES	0.0477
TNFRSF14	0.0484
HLA-DPA1	0.0493
SOCS1	0.0507
MASP2	0.0532
CD22	0.0537
CD2	0.0551
LILRA4	0.0558
ATF1	0.057
IRF2	0.057
CHUK	0.0581
BCL10	0.0582
IDO1	0.0586
ADA	0.0603
ATG16L1	0.0613
TNFSF8	0.0614
TYK2	0.0614
TNFSF4	0.0622
CX3CL1	0.0655
TLR6	0.0669
INPP5D	0.0682
CDH1	0.0687
SYT17	0.0695
HLA-DRA	0.072
KIR_Inhibiting_Subgroup_1	0.0722
SSX1	0.0741
TBX21	0.0742
SPACA3	0.075
ISG20	0.0755
IKBKB	0.076
IL1RN	0.0768
TFEB	0.0771
HLA-DPB1	0.0793
PSMD7	0.0849
SH2D1B	0.0849
NLRC5	0.0858
CD24	0.0862
CTSW	0.0872
MAP3K1	0.0876
CTSS	0.0877
STAT1	0.0881
KLRB1	0.0896
MICB	0.0929
APOE	0.0945
IL18	0.0957
IL4R	0.096
TICAM1	0.0967
CD3G	0.0968
CCL17	0.0974
CD1C	0.0974
MR1	0.0974
GPI	0.0982
MAP4K2	0.0989
CXCL13	0.1
HMGB1	0.1
CD84	0.101
FADD	0.101
MAPK14	0.101
TRAF6	0.101
SIGIRR	0.104
TLR4	0.104
IGF2R	0.105
PLA2G6	0.107
CD3EAP	0.11
SAA1	0.11
SLAMF6	0.11
LAMP3	0.111
SMAD2	0.111
HLA-B	0.112
LGALS3	0.112
RORA	0.113
FLT3LG	0.115
SPA17	0.115
IL3	0.116
PVR	0.116
CLU	0.117
HAMP	0.117
IRF3	0.118
TAPBP	0.118
CD3D	0.119
KLRC1	0.119
TLR3	0.119
ULBP2	0.119
CD160	0.12
CD37	0.121
HLA-C	0.124
KLRC2	0.124
LAG3	0.124
CTSL	0.127
CCL2	0.131
CHIT1	0.132
FUT7	0.134
CCL18	0.138
CD8B	0.138
CRP	0.139
CD79B	0.14
KLRG1	0.142
TNFRSF8	0.143
TRAF3	0.145
TLR8	0.15
CEACAM6	0.151
CD40LG	0.152
CD40	0.152
CD96	0.152
ITGAE	0.154
IKBKG	0.155
IRF1	0.155
TPSAB1	0.16
IL24	0.164
ICAM4	0.165
BST2	0.171
DOCK9	0.171
MIF	0.172
CD209	0.173
CD4	0.173
FCER1G	0.173
IL2RA	0.173
ITGB1	0.173
KLRD1	0.173
MICA	0.174
CASP1	0.175
CD68	0.175
HLA-G	0.175
BTLA	0.177
CXCL11	0.177
FLT3	0.177
CASP3	0.178
CD247	0.178
ALCAM	0.18
FN1	0.182
IGLL1	0.185
CCR4	0.188
CD6	0.188
CXCR3	0.188
IRAK1	0.188
CFP	0.191
TAB1	0.191
APP	0.194
TTK	0.194
NCR1	0.196
CCL7	0.199
IGF1R	0.199
CREB5	0.201
NUP107	0.201
CD7	0.202
CD3E	0.205
IL27	0.206
TREM1	0.207
IFNA17	0.208
LBP	0.211
STAT3	0.212
LCP1	0.213
IL7	0.215
ECSIT	0.217
CTSG	0.22
IFI16	0.22
CD8A	0.223
CDKN1A	0.223
LTF	0.223
IFIH1	0.225
NCAM1	0.225
CD244	0.226
NT5E	0.226
LILRB1	0.231
PDCD1LG2	0.231
STAT2	0.232
SYK	0.234
TNFRSF17	0.234
CXCR6	0.237
ANXA1	0.24
BAX	0.241
CCL1	0.242
IL22RA2	0.242
MAGEC2	0.242
IL25	0.243
CCR5	0.244
IL12RB1	0.244
IL8	0.246
CR1	0.247
FYN	0.247
JAK2	0.25
PDCD1	0.252
PSEN2	0.252
IRF8	0.253
TLR5	0.257
TREM2	0.257
CXCL10	0.258
PAX5	0.258
HLA-DQB1	0.259
MX1	0.262
MASP1	0.263
THBD	0.263
IL22RA1	0.265
NFATC4	0.267
MST1R	0.272
C6	0.279
MAPKAPK2	0.281
ARG2	0.282
SH2D1A	0.285
TBK1	0.285
CCR1	0.286
RELB	0.286
CLEC7A	0.287
IL1B	0.288
CYBB	0.292
CD99	0.294
CD48	0.295
CSF1	0.295
CD79A	0.296
BLNK	0.298
KIR3DL1	0.3
PSMB7	0.3
CSF3	0.302
AKT3	0.303
IL17RB	0.305
SEMG1	0.306
C1QBP	0.308
ABL1	0.309
BTK	0.31
LTBR	0.31
CD164	0.313
SPANXB1	0.314
IL13RA1	0.318
GZMB	0.319
CREBBP	0.322
BST1	0.323
CXCR1	0.323
IL23R	0.323
JAK1	0.323
GNLY	0.324
TPTE	0.324
CD63	0.328
CXCL6	0.329
PRKCE	0.329
ENTPD1	0.331
LILRB3	0.331
PYCARD	0.331
IRGM	0.334
MAP2K4	0.338
CD80	0.339
HLA-DRB4	0.34
CD5	0.342
ITGA4	0.342
NFATC1	0.345
STAT4	0.345
MEF2C	0.347
REL	0.349
XCL2	0.35
TNFSF14	0.351
PLAU	0.359
CLEC4C	0.36
CCL4	0.361
ITGA2B	0.362
AMICA1	0.363
HLA-DOB	0.364
LY9	0.364
DDX58	0.366
ITGAM	0.368
ITGA1	0.37
ITGAL	0.372
SPN	0.372
FEZ1	0.374
SPINK5	0.374
CD47	0.375
IL1A	0.376
BMI1	0.379
CASP8	0.381
PRM1	0.389
MAGEA3	0.39
TLR2	0.392
ZNF205	0.393
SMPD3	0.395
FCGR3A	0.402
IL32	0.402
PRF1	0.403
LCK	0.405
PNMA1	0.405
CXCL3	0.406
IL7R	0.408
RELA	0.408
CD33	0.412
LTB	0.414
NEFL	0.414
SLAMF7	0.415
ADORA2A	0.416
CCL13	0.416
CXCL1	0.42
BAGE	0.421
CXCL12	0.421
ITGB2	0.422
TLR1	0.424
CD163	0.425
PSMB9	0.425
IL1RAP	0.426
CREB1	0.427
ITK	0.429
KIR3DL2	0.433
RAG1	0.433
BCL6	0.434
IL12RB2	0.435
CD46	0.436
CEACAM1	0.436
MS4A2	0.436
LY86	0.437
CXCL9	0.439
PIK3CG	0.444
PRAME	0.446
POU2F2	0.447
GZMA	0.45
CCL23	0.451
IFNB1	0.451
LILRA5	0.451
NOS2A	0.451
F2RL1	0.453
IL10	0.453
GZMH	0.454
ROPN1	0.456
CX3CR1	0.458
TARP	0.459
THBS1	0.46
C4BPA	0.461
CCL5	0.465
LY96	0.465
TNFRSF1B	0.465
CXCL14	0.466
TIGIT	0.467
CD97	0.472
NRP1	0.472
DPP4	0.476
NFKB1	0.476
ELK1	0.478
IL1R1	0.478
IL6R	0.478
ATG7	0.479
F12	0.479
VCAM1	0.484
IL2RG	0.485
IL5	0.486
SPP1	0.488
IL1R2	0.491
CCL19	0.492
CCRL2	0.492
FOXP3	0.492
IL21R	0.492
CFI	0.494
CTAG1B	0.495
TMEFF2	0.495
USP9Y	0.496
EP300	0.498
KIR_Activating_Subgroup_2	0.498
TFE3	0.499
FCGR2A	0.502
JAK3	0.502
LYN	0.503
CCL26	0.504
ICAM1	0.504
S100A8	0.506
IL16	0.507
TNFRSF4	0.507
IL2RB	0.509
IRF5	0.509
MAPK3	0.511
CCL8	0.515
CD55	0.515
PLA2G1B	0.516
ICOS	0.518
SYCP1	0.52
TNFRSF10C	0.522
MERTK	0.526
REPS1	0.528
KLRF1	0.529
CD70	0.533
ENG	0.534
RIPK2	0.534
SLAMF1	0.538
CASP10	0.539
CD44	0.542
CLEC4A	0.542
CD276	0.551
CD86	0.551
HRAS	0.553
EWSR1	0.554
CDH5	0.561
LILRB2	0.561
CD14	0.562
IFNAR2	0.562
TNFSF10	0.562
IFNAR1	0.563
SLC11A1	0.563
NFATC3	0.565
PTGDR2	0.566
BCL2L1	0.567
CXCL2	0.57
CEBPB	0.572
CARD11	0.574
TNFRSF18	0.577
ARG1	0.578
C1S	0.578
MAPK8	0.587
AXL	0.588
SPO11	0.588
STAT5B	0.589
CCL11	0.591
HLA-DMA	0.592
IFITM1	0.592
IFNGR1	0.596
CSF2RB	0.597
MAGEC1	0.598
PIK3CD	0.599
MAPK1	0.602
NOD1	0.602
LRRN3	0.603
CD27	0.605
HAVCR2	0.606
SELPLG	0.608
TRAF2	0.613
IL18RAP	0.614
RUNX1	0.614
CD53	0.616
RUNX3	0.619
CMA1	0.624
IL13RA2	0.624
CCL27	0.625
IL1RL1	0.626
CSF3R	0.629
DUSP6	0.632
ICAM3	0.634
IRF4	0.634
IL3RA	0.635
TGFB2	0.637
TLR7	0.637
CCL22	0.638
MAP2K1	0.638
CD81	0.64
IFNL1	0.64
C3AR1	0.642
CCR6	0.642
SIGLEC1	0.646
CD83	0.647
EPCAM	0.647
IFNA8	0.647
ITGAX	0.647
TGFB1	0.647
XCR1	0.647
S100A7	0.649
TNFRSF13C	0.656
ABCB1	0.657
TICAM2	0.661
MCAM	0.664
VEGFA	0.666
CMKLR1	0.668
GAGE1	0.668
CCL28	0.669
IRAK4	0.672
FPR2	0.673
CCL3L1	0.674
CCL3	0.674
EBI3	0.675
FOS	0.675
IL21	0.677
IFIT2	0.678
POU2AF1	0.68
TNF	0.68
TFRC	0.682
ITGA5	0.683
C8G	0.684
MAP3K7	0.684
CAMP	0.686
PRKCD	0.687
CSF2	0.688
C3	0.689
LTK	0.689
EGR2	0.691
CD59	0.694
ITGB4	0.694
PSMB8	0.694
CD180	0.697
IL12B	0.697
IL13	0.698
IL5RA	0.701
FCGR2B	0.704
IL19	0.704
LILRA1	0.705
FUT5	0.709
TNFRSF11A	0.709
CR2	0.711
CKLF	0.712
CXCR4	0.712
ATG12	0.719
CXCR5	0.719
RPS6	0.719
SSX4	0.719
CD36	0.72
CD274	0.721
HCK	0.721
IL10RA	0.721
SERPING1	0.721
SH2B2	0.721
CSF1R	0.724
IL11	0.724
CD200	0.725
DUSP4	0.725
CYFIP2	0.726
IL1RAPL2	0.729
CCL14	0.733
IFNL2	0.735
TAP2	0.738
CXCR2	0.741
MAF	0.744
PRG2	0.745
RRAD	0.746
MARCO	0.748
C7	0.749
A2M	0.752
ICAM2	0.753
COL3A1	0.756
CARD9	0.758
C1R	0.76
CCR2	0.76
JAM3	0.76
TNFRSF9	0.76
MSR1	0.762
ZAP70	0.765
FCER2	0.766
FCGR1A	0.768
TLR9	0.769
C9	0.77
COLEC12	0.771
STAT6	0.776
TAP1	0.776
CD74	0.777
EGR1	0.777
IL6	0.781
OSM	0.781
TNFAIP3	0.781
TNFRSF11B	0.781
NFKBIA	0.782
MYD88	0.783
CD38	0.786
GZMK	0.786
CD19	0.787
PLAUR	0.787
ISG15	0.791
ITGB3	0.791
PTGS2	0.793
SELL	0.794
CFD	0.795
IKBKE	0.801
TIRAP	0.806
CDK1	0.807
MAVS	0.807
ICOSLG	0.808
NLRP3	0.809
IL18R1	0.81
LTA	0.813
MRC1	0.813
C8B	0.815
PIN1	0.817
PPARG	0.819
IFIT1	0.822
TNFSF15	0.822
IRF7	0.829
MAP2K2	0.829
PTPRC	0.833
IL1RL2	0.834
VEGFC	0.834
AMBP	0.835
TLR10	0.836
CCL16	0.837
TNFSF11	0.837
IL11RA	0.843
LAMP2	0.843
NFKB2	0.843
TXNIP	0.843
CD28	0.844
MAPK11	0.844
CTAGE1	0.847
TNFSF12	0.851
IFNA7	0.854
MME	0.856
CFB	0.859
CXCL5	0.859
YTHDF2	0.86
BCL2	0.861
CLEC6A	0.866
NOD2	0.868
TAL1	0.869
PSMB10	0.872
ILF3	0.873
F13A1	0.874
C1QA	0.878
C1QB	0.878
CCL21	0.879
CD1D	0.88
ATG5	0.881
NOTCH1	0.881
TCF7	0.881
FAS	0.884
C5	0.886
CYLD	0.886
LCN2	0.886
HLA-DRB3	0.889
IFNA2	0.89
PBK	0.89
IFITM2	0.896
SELE	0.896
CLEC5A	0.897
PPBP	0.9
MAGEA4	0.902
MAGEB2	0.903
PDGFRB	0.905
FOXJ1	0.908
MEFV	0.908
TANK	0.912
IL6ST	0.915
THY1	0.916
DMBT1	0.917
NCF4	0.917
IL22	0.921
AIRE	0.929
IL17RA	0.929
IFNG	0.93
TNFSF13	0.93
ST6GAL1	0.931
ATG10	0.932
OAS3	0.937
CCR7	0.94
KIR3DL3	0.94
MUC1	0.94
ANP32B	0.948
BLK	0.948
PECAM1	0.948
S100B	0.948
RORC	0.949
LIF	0.951
HSD11B1	0.953
MS4A1	0.954
CCR3	0.959
CCND3	0.962
IL12A	0.962
IL15RA	0.962
IRAK2	0.962
MFGE8	0.962
TNFRSF12A	0.964
CT45A1	0.967
HLA-E	0.967
IL4	0.968
IL23A	0.969
MNX1	0.975
GATA3	0.977
IL34	0.98
IFI35	0.981
LAIR2	0.984
S100A12	0.984
TNFSF13B	0.984
IL26	0.985
KIT	0.987
GZMM	0.989
DDX43	0.99
PDGFC	0.99
CCL20	0.991
HLA-A	0.992
ATF2	0.996
CEACAM8	0.996
LAMP1	0.996
ATM	0.997
