# Supplementary material for: Gene Expression Analysis Identifies Novel Targets for Cervical Cancer Therapy
Source: Front Immunol. 2018 Sep 19;9:2102. doi: 10.3389/fimmu.2018.02102 (PMC6156434; doi:10.3389/fimmu.2018.02102)
Supplement: Supplementary file 2 [file Table_2.XLS]

## Sheet: Supplementary Table 2 Pathways 
Gene	p-value (Kaplan-Meier analysis, PFS)
MLH1	0.00117
EFNA3	0.00212
NR4A3	0.00507
DUSP10	0.00658
WNT5A	0.00662
TNC	0.00813
CACNA1G	0.00833
COMP	0.0109
IL22RA2	0.0117
TNFAIP3	0.0133
FGF5	0.0156
MAPK8IP2	0.0159
CAPN2	0.0161
THEM4	0.0163
IL1RAP	0.0186
PCK1	0.02
DUSP6	0.025
NFATC1	0.025
COL1A1	0.0253
KDM6A	0.0279
CDKN1C	0.028
WNT5B	0.0281
RASGRP1	0.0294
KMT2D	0.0318
XRCC4	0.0318
HDAC6	0.034
ZAK	0.0342
ZIC2	0.0358
HES1	0.0381
FOS	0.0406
GRIN2A	0.0421
GNG7	0.0423
PRDM1	0.0425
CDC25A	0.0427
FGFR1	0.0442
IKBKB	0.0446
ITGB8	0.0448
ITGA2	0.0458
MAP2K1	0.0458
CALML6	0.046
FLNA	0.0509
SMAD3	0.0537
IGFBP3	0.0567
TSHR	0.0607
FANCE	0.0655
SPRY2	0.0656
AMER1	0.0699
MTOR	0.072
MMP7	0.0721
NGF	0.0783
POLD1	0.0783
IL6	0.0805
CALML5	0.0814
PAX8	0.0825
ACVR1B	0.0834
LEPR	0.0839
RAD51	0.0839
PTTG2	0.0866
FST	0.0878
FASLG	0.088
TBL1XR1	0.0942
GNAQ	0.0951
AR	0.0954
DUSP5	0.0965
CACNG4	0.0975
CREBBP	0.0989
HDAC11	0.0992
FGFR4	0.1
MAPK8IP1	0.101
CASP7	0.102
MAPT	0.103
WEE1	0.103
CACNB3	0.104
LEF1	0.104
STK11	0.105
TLX1	0.105
TP53	0.106
PPARG	0.108
IGF1R	0.11
ITGA7	0.112
MYCN	0.114
BCL2L1	0.118
IRS1	0.118
GNAS	0.12
IL10	0.121
SF3B1	0.121
SETD2	0.123
HIST1H3B	0.126
NFKBIZ	0.128
CRLF2	0.129
HSPA2	0.129
TCF7L1	0.129
MSH2	0.13
PITX2	0.131
MET	0.132
MED12	0.133
PLCB1	0.134
DKK2	0.136
NFKBIA	0.142
CCNE1	0.143
CDKN2C	0.148
RAF1	0.148
PPP2R2B	0.149
WNT4	0.149
DUSP2	0.152
SOST	0.152
CDH1	0.154
AKT3	0.155
PLA2G4E	0.159
FANCL	0.164
PIK3CB	0.169
ID2	0.17
HSPB1	0.171
B2M	0.173
DAXX	0.173
COL4A6	0.174
PPARGC1A	0.176
RAC1	0.176
SKP2	0.177
TLR2	0.177
DDIT4	0.178
CSF2	0.179
MAP2K2	0.179
PIK3R2	0.179
COL27A1	0.18
PBRM1	0.18
BMPR1B	0.181
ETS2	0.181
FOSL1	0.183
INHBB	0.183
TSC1	0.184
NTRK2	0.186
SFN	0.188
AMH	0.189
GDF6	0.189
JAG1	0.189
BMP4	0.19
MPL	0.195
GATA1	0.198
ITGB7	0.198
CDKN2B	0.202
SOCS3	0.203
FEN1	0.204
PDGFB	0.204
IRAK3	0.206
RUNX1	0.206
SMARCA4	0.208
BDNF	0.209
CDK2	0.209
NFE2L2	0.21
SYK	0.21
BRAF	0.211
FLNC	0.212
FOXO4	0.212
ID1	0.215
SMARCB1	0.219
SMC1B	0.222
CACNA1H	0.23
MCM5	0.23
PPP3CB	0.23
PRLR	0.23
FGF7	0.231
IGF1	0.231
SUV39H2	0.232
IL19	0.234
MGMT	0.235
INHBA	0.236
LIF	0.236
MAP3K13	0.239
CDK4	0.241
EFNA2	0.243
POLB	0.243
BMP7	0.244
PLA2G4A	0.246
DKK4	0.247
MAP3K8	0.247
FGF8	0.248
SSX1	0.252
GADD45B	0.254
PPP2R2C	0.254
DLL4	0.256
MYB	0.257
PLCB4	0.257
BIRC7	0.262
COL1A2	0.264
PLA1A	0.264
NRAS	0.265
PLA2G4C	0.265
SFRP1	0.265
FGF23	0.266
FGF16	0.267
FZD9	0.267
NPM1	0.27
CCND1	0.272
NKD1	0.273
IFNA7	0.274
HDAC5	0.276
TGFB2	0.276
CACNA1C	0.277
MAPK8	0.277
ETV7	0.278
IL13	0.278
SHC1	0.282
HMGA2	0.285
MAP3K5	0.286
STAT1	0.287
NBN	0.291
RET	0.291
CHAD	0.294
POLR2J	0.298
WNT16	0.298
H3F3A	0.3
MAML2	0.301
POLR2H	0.301
JAG2	0.304
CALML3	0.305
RIN1	0.307
TNR	0.308
FGFR3	0.309
GZMB	0.313
ETV4	0.315
WIF1	0.315
CCNE2	0.317
RAD21	0.317
MYC	0.318
AKT1	0.319
GNA11	0.319
ABL1	0.322
CCNB1	0.322
HGF	0.322
FLT1	0.325
GHR	0.326
IL1A	0.327
STAT3	0.327
HDAC4	0.328
FANCB	0.331
HDAC10	0.334
IDH1	0.334
GSK3B	0.335
PLD1	0.335
BRCA1	0.337
PRKCA	0.339
FGF4	0.341
MAD2L2	0.341
APC	0.343
NF1	0.343
PLA2G4F	0.344
DUSP8	0.345
HPGD	0.345
TSPAN7	0.345
COL11A2	0.348
NOTCH2	0.35
HRAS	0.355
IFNG	0.355
SKP1	0.355
COL11A1	0.357
CLCF1	0.358
IL20RB	0.358
ERCC2	0.36
VEGFA	0.36
BCL2	0.361
MYD88	0.361
CDC7	0.362
COL3A1	0.362
COL5A1	0.362
COL5A2	0.362
FN1	0.362
MMP9	0.365
RPA3	0.366
TMPRSS2	0.367
MAP3K1	0.368
RXRG	0.368
ARID2	0.372
ITGB3	0.375
TCF3	0.376
GADD45A	0.377
WNT10B	0.377
CDC14A	0.378
CACNA2D1	0.379
ALKBH3	0.38
IL12B	0.38
PTPN11	0.38
RASGRF2	0.38
LFNG	0.382
EIF4EBP1	0.384
ITGA6	0.384
SIX1	0.384
IBSP	0.386
PIK3CG	0.386
EGF	0.387
EPOR	0.391
JUN	0.391
PLCG2	0.391
GNGT1	0.392
SHC3	0.392
PDGFA	0.398
ACVR1C	0.401
ATR	0.403
KMT2C	0.404
ZBTB32	0.407
EGFR	0.41
FGF11	0.41
PGF	0.41
RRAS2	0.41
KAT2B	0.412
DNMT1	0.413
PPP3R1	0.416
RASGRF1	0.416
CDC25C	0.42
PPP3CC	0.422
PRMT8	0.422
GTF2H3	0.423
LAMC3	0.428
PIM1	0.428
PRKDC	0.428
CCNA1	0.43
OSM	0.433
POLR2D	0.433
TIAM1	0.433
CHEK1	0.434
PDGFRB	0.435
HES5	0.44
GRIA3	0.441
C19orf40	0.444
IL2RB	0.448
PIK3R5	0.448
CACNG6	0.452
PRKCG	0.452
BAX	0.453
PPP2R1A	0.453
RELA	0.453
IL3	0.454
FGFR2	0.455
PLA2G3	0.455
ALKBH2	0.459
WNT10A	0.459
TNFRSF10B	0.46
IFNA17	0.461
MDM2	0.462
WNT7A	0.466
ERBB2	0.467
H2AFX	0.468
NOTCH1	0.468
UBE2T	0.468
IL7R	0.471
STAG2	0.471
TET2	0.471
XPA	0.472
EFNA5	0.473
FZD7	0.475
BAP1	0.477
PRKAR2A	0.477
TNN	0.478
CASP8	0.48
CREB3L4	0.48
LEFTY1	0.48
MAPK1	0.48
NOG	0.48
PHF6	0.48
RFC3	0.48
ASXL1	0.481
EYA1	0.482
FGF10	0.482
PRKACA	0.485
HELLS	0.486
EFNA1	0.487
LAMC2	0.49
DLL1	0.492
SETBP1	0.492
NCOR1	0.501
MLLT3	0.502
FGF20	0.503
TPO	0.503
PIK3R3	0.506
ARID1A	0.509
FANCG	0.512
DTX4	0.516
ITGB6	0.518
EP300	0.519
JAK2	0.519
PML	0.522
CUL1	0.523
FANCF	0.525
CD40	0.526
E2F1	0.526
NASP	0.527
IL23A	0.529
SPOP	0.532
CDC14B	0.534
JAK3	0.535
RASAL1	0.536
SPRY1	0.536
BAIAP3	0.537
COL4A3	0.537
HMGA1	0.537
SFRP2	0.537
PLA2G2A	0.538
GAS1	0.539
WNT2	0.539
PLCE1	0.54
IL24	0.542
NR4A1	0.542
CBLC	0.544
GATA2	0.544
AXIN2	0.545
FGF14	0.545
LTBP1	0.545
FZD2	0.546
PRKAA2	0.549
PROM1	0.55
RB1	0.552
KDM5C	0.553
LAMB4	0.553
SOS1	0.553
WNT2B	0.555
CYLD	0.557
LAMA5	0.559
ETV1	0.56
LIFR	0.56
NGFR	0.562
CASP9	0.565
CEBPA	0.566
SMO	0.566
PAX5	0.567
IL3RA	0.568
SMC3	0.569
CXXC4	0.571
ACVR2A	0.573
APH1B	0.573
CIC	0.575
SIN3A	0.575
IL1B	0.577
LAMA1	0.579
SMC1A	0.583
TGFB1	0.583
PIK3R1	0.584
CASP3	0.585
PCNA	0.585
TNF	0.586
HIST1H3G	0.588
MECOM	0.588
FGF18	0.589
KITLG	0.59
ITGB4	0.592
MCM2	0.593
TTK	0.593
IL7	0.594
IKBKG	0.595
MPO	0.598
NUPR1	0.598
RAC2	0.6
CDKN1B	0.602
DTX1	0.603
BCOR	0.605
FGF2	0.607
IL11RA	0.608
PDGFRA	0.608
COL24A1	0.61
FGF1	0.61
LAMA3	0.61
CCNB3	0.611
UBB	0.613
LIG4	0.616
EPO	0.618
FZD8	0.618
NODAL	0.618
PPP3CA	0.623
AXIN1	0.624
PDGFD	0.624
BMP2	0.626
FANCA	0.627
PIK3CA	0.627
CTNNB1	0.628
SFRP4	0.628
PRKACG	0.634
CAMK2B	0.635
HHEX	0.635
SOCS1	0.639
IL5RA	0.64
VHL	0.644
STAT4	0.646
ATM	0.647
STMN1	0.647
TNFSF10	0.649
CCR7	0.651
CDC6	0.651
RUNX1T1	0.652
DTX3	0.654
SHC4	0.656
TGFBR2	0.656
CASP12	0.658
NPM2	0.659
IL12RB2	0.663
WHSC1	0.667
CBL	0.669
IL1R2	0.669
WNT3	0.669
CARD11	0.67
CCNA2	0.677
BRCA2	0.679
CACNG1	0.679
RFC4	0.679
CDKN2A	0.68
CCNO	0.682
BAD	0.683
CCND2	0.686
RAD52	0.686
IL15	0.688
MEN1	0.689
SPRY4	0.689
PBX3	0.693
MMP3	0.696
BID	0.699
HSP90B1	0.699
RBX1	0.702
RPS6KA5	0.702
TLR4	0.702
CDKN2D	0.705
SP1	0.706
LEP	0.711
PTCRA	0.712
TGFB3	0.712
TRAF7	0.712
BIRC3	0.713
ID4	0.715
SHC2	0.715
FIGF	0.717
HOXA9	0.717
MAPK9	0.717
MCM7	0.718
CDK6	0.72
HSPA1A	0.721
MDC1	0.722
SPP1	0.722
CHUK	0.724
E2F5	0.724
VEGFC	0.725
CACNA2D4	0.727
COL6A6	0.729
GADD45G	0.73
GNG12	0.731
FZD3	0.733
GNG4	0.739
KLF4	0.739
ARID1B	0.74
MLLT4	0.74
GRB2	0.741
MAPK12	0.741
CEBPE	0.743
NOS3	0.748
SOS2	0.748
MFNG	0.751
EPHA2	0.755
PRL	0.755
PRKACB	0.759
RHOA	0.764
BMP5	0.767
COL4A5	0.768
HHIP	0.768
KIT	0.768
MAPK3	0.768
NTF3	0.772
CSF3R	0.773
DLL3	0.774
NTRK1	0.775
CHEK2	0.776
GPC4	0.777
FGF21	0.778
RAC3	0.778
HOXA11	0.779
SMAD4	0.779
RAD50	0.782
FGF19	0.783
COL2A1	0.784
HDAC1	0.786
COL4A4	0.788
NTHL1	0.794
FZD10	0.797
PLAT	0.797
PLAU	0.798
PBX1	0.799
TNFRSF10D	0.8
PRKCB	0.805
CSF1R	0.807
FGF13	0.807
IL2RA	0.807
RASGRP2	0.807
HSPA6	0.808
SRSF2	0.808
SMAD2	0.809
FLT3	0.811
CDKN1A	0.813
NSD1	0.817
PPP2CB	0.82
HIST1H3H	0.821
PPP3R2	0.822
BCL2A1	0.823
IL8	0.823
MAPK10	0.825
GATA3	0.826
PTPRR	0.827
IRAK2	0.829
ITGA8	0.83
ITGA3	0.833
FGF17	0.835
LAT	0.835
PKMYT1	0.835
CD19	0.836
CNTFR	0.836
FBXW7	0.836
WNT11	0.836
MAP2K4	0.842
IL23R	0.843
POLD4	0.843
NUMBL	0.844
CACNA2D2	0.845
PAK3	0.846
PTPN5	0.846
SMAD9	0.846
ITGA9	0.847
CACNA1E	0.851
CASP10	0.851
FANCC	0.851
KRAS	0.852
JAK1	0.854
GLI3	0.858
U2AF1	0.858
DDIT3	0.859
FGF12	0.859
LRP2	0.859
FGF9	0.861
PTCH1	0.861
IL22RA1	0.862
ERCC6	0.863
WHSC1L1	0.865
SOCS2	0.868
CACNB2	0.87
CDC25B	0.871
HNF1A	0.871
MAP2K6	0.871
BMP8A	0.872
HOXA10	0.874
IFNA2	0.875
POLE2	0.876
NFKB1	0.879
DUSP4	0.881
LEFTY2	0.882
SOX17	0.882
DDB2	0.883
ENDOG	0.883
RNF43	0.886
ZBTB16	0.89
HDAC2	0.891
BMP6	0.892
SGK2	0.894
ARNT2	0.897
MAP3K12	0.902
RPS6KA6	0.902
TFDP1	0.903
TNFRSF10C	0.905
WT1	0.906
IL20RA	0.907
CREB3L1	0.908
DNMT3A	0.914
TSLP	0.914
BAMBI	0.916
IL6R	0.916
EZH2	0.918
FAS	0.923
SIRT4	0.923
BRIP1	0.924
WNT6	0.926
PRKX	0.928
PLA2G10	0.93
FUBP1	0.931
CD14	0.932
GLI1	0.932
CSF3	0.937
RELN	0.939
CACNA2D3	0.941
RASA4	0.941
FUT8	0.942
THBS1	0.943
CACNA1D	0.944
DKK1	0.944
IL12A	0.945
TNFRSF10A	0.945
IL13RA2	0.947
MLF1	0.948
CACNB4	0.95
MUTYH	0.952
AKT2	0.953
MAP3K14	0.953
PRKAR2B	0.953
THBS4	0.955
ATRX	0.956
PIK3CD	0.957
MNAT1	0.959
RPS27A	0.959
H3F3C	0.963
NOTCH3	0.963
PRKAR1B	0.965
PDGFC	0.966
SOX9	0.967
WNT7B	0.968
CREB5	0.97
FGF22	0.973
LAMB3	0.973
FOXL2	0.974
IDH2	0.978
PTEN	0.98
IL1R1	0.985
MCM4	0.985
NF2	0.986
ALK	0.991
BNIP3	0.992
MSH6	0.993
CCND3	0.998
ANGPT1	0.999
IL11	0.999
